# Supplementary material for: Improved SNV Discovery in Barcode-Stratified scRNA-seq Alignments
Source: Genes (Basel). 2021 Sep 30;12(10):1558. doi: 10.3390/genes12101558 (PMC8535975; doi:10.3390/genes12101558)
Supplement: Supplementary file 1 [file genes-12-01558-s001.zip]

Archive with 13 entries (12 files):
- Supplementary_Figures_092421/
- Supplementary_Figures_092421/Supplementary_Figure 6_scReQTLs.pptx
- __MACOSX/Supplementary_Figures_092421/._Supplementary_Figure 6_scReQTLs.pptx
- Supplementary_Figures_092421/Supplementary_Figure 5_Cell_distribution_of_sceSNVs.pptx
- __MACOSX/Supplementary_Figures_092421/._Supplementary_Figure 5_Cell_distribution_of_sceSNVs.pptx
- Supplementary_Figures_092421/Supplementary_Figure 3_Cell_types.pptx
- __MACOSX/Supplementary_Figures_092421/._Supplementary_Figure 3_Cell_types.pptx
- Supplementary_Figures_092421/Supplementary_Figure 1_Cell_Features_Distribution and Filtering .pptx
- __MACOSX/Supplementary_Figures_092421/._Supplementary_Figure 1_Cell_Features_Distribution and Filtering .pptx
- Supplementary_Figures_092421/Supplementary_Figure 4_Shared_and_exclusive_SNVs.pptx
- __MACOSX/Supplementary_Figures_092421/._Supplementary_Figure 4_Shared_and_exclusive_SNVs.pptx
- Supplementary_Figures_092421/Supplementary_Figure 2_Cell_cycle_and_batch_effects_removal.pptx
- __MACOSX/Supplementary_Figures_092421/._Supplementary_Figure 2_Cell_cycle_and_batch_effects_removal.pptx
